# Supplementary material for: Synthesis and Characterization of a Novel Biphenol-Based Gadolinium Complex for Encapsulation in Human Red Blood Cells
Source: Int J Mol Sci. 2026 Apr 14;27(8):3492. doi: 10.3390/ijms27083492 (PMC13116415; doi:10.3390/ijms27083492)
Supplement: Supplementary file 1 [file ijms-27-03492-s001.zip]

Archive with 1 entries (1 files):
- ijms-4198047-supplementary.pdf
